# Supplementary material for: Timing of Systemic Steroids and Neurodevelopmental Outcomes in Infants < 29 Weeks Gestation
Source: Children (Basel). 2022 Nov 3;9(11):1687. doi: 10.3390/children9111687 (PMC9688446; doi:10.3390/children9111687)
Supplement: Supplementary file 1 [file children-09-01687-s001.zip]

Archive with 1 entries (1 files):
- children-1990286-supplementary.pdf
